# Supplementary material for: Diagnostic Accuracy of Dehydroepiandrosterone Sulfate and Corticotropin in Autonomous Cortisol Secretion
Source: Biomedicines. 2021 Jun 28;9(7):741. doi: 10.3390/biomedicines9070741 (PMC8301396; doi:10.3390/biomedicines9070741)
Supplement: Supplementary file 1 [file biomedicines-09-00741-s001.zip]

Archive with 1 entries (1 files):
- biomedicines-1226207-supplementary.pdf
